# Supplementary material for: BPIFA2 Promotes Renal Fibrosis by Regulating Tubular Epithelial-to-Mesenchymal Transition and Macrophage Activation in Chronic Kidney Disease
Source: Cells. 2026 Jun 16;15(12):1093. doi: 10.3390/cells15121093 (PMC13297192; doi:10.3390/cells15121093)
Supplement: Supplementary file 1 [file cells-15-01093-s001.zip]

Archive with 2 entries (2 files):
- Figure S1.pdf
- Table S1. Clinical characters.xlsx
