# Supplementary material for: BPIFA2 Promotes Renal Fibrosis by Regulating Tubular Epithelial-to-Mesenchymal Transition and Macrophage Activation in Chronic Kidney Disease
Source: Cells. 2026 Jun 16;15(12):1093. doi: 10.3390/cells15121093 (PMC13297192; doi:10.3390/cells15121093)
Supplement: Supplementary file 1 [file cells-15-01093-s001.zip › Table S1. Clinical characters.xlsx]

## Sheet: Sheet1
	Table S1 - Clinical characterstics of studied patients
	A:Clinical characterstics of 30 CKD patients
	diagnosis	sex	age [years]	GFR [mL/min]	serum albumin [g/L]	serum creatinine [µmol/L]	urine protein [mg/L]	Analysis
	LN P1	female	40	67.5	31.3	97	3340	1.IHC for BPIFA2, Collagen Ⅰand semi-quantitative analysis 2. Correlation analysis between BPIFA2 and collagen Ⅰ		ABBREVIATIONS
	LN P2	female	56	83.6	32.4	73	1200			CKD, chronic kidney disease
	LN P3	female	60	58.1	29.6	144	1090			Px, patient x
	LN P4	male	35	23.6	24.6	283	8440			LN, lupus nephritis
	LN P5	female	60	45.1	37.8	146	980			DN, diabetic nephropathy
	LN P6	female	25	48.1	36.4	92	520			MN, membranous nephropathy
										FSGS, primary focal segmental glomerulosclerosis
	DN P1	female	67	42.8	28.1	241	2030			IgAN, IgA nephritis;
	DN P2	female	72	10.5	23.9	388	2980			GFR, glomerular filtration rate
	DN P3	female	59	11.7	27.5	367	770			IHC, immunohistochemistry
	DN P4	male	67	49.5	28.1	241	2030
	DN P5	male	47	27.7	35.2	353	11470
	DN P6	female	32	17.2	23.7	560	4770
	MN P1	female	46	84.4	35.3	69	2540
	MN P2	male	46	83.1	44	70	70
	MN P3	female	44	61.3	19.2	65	4880
	MN P4	male	51	70.7	25	79	3540
	MN P5	male	19	54.5	30.2	67	3820
	MN P6	female	34	43.6	23.2	129	1400
	FSGS P1	male	62	56.6	35.9	120	480
	FSGS P2	male	31	61.8	45.2	97	130
	FSGS P3	female	42	35.4	36.5	149	1000
	FSGS P4	male	59	20.2	21.5	72	3610
	FSGS P5	male	42	53.9	17.1	134	1590
	FSGS P6	female	63	64.9	16.5	82	18820
	IgAN P1	female	33	37.2	43.7	149	580
	IgAN P2	male	18	>90	44.1	73	710
	IgAN P3	male	56	34.4	31.1	188	3970
	IgAN P4	male	21	69	40.1	95	700
	IgAN P5	female	60	55.3	40.8	95	580
	IgAN P6	male	47	>90	38.7	106	90
	B:Clinical characterstics of 15 IgAN patients
	diagnosis	sex	age [years]	Oxford classification		serum albumin [g/L]	serum creatinine [µmol/L]	urine protein [mg/L]	Analysis
	IgAN P7	male	28	M0.32/E0/S1/C1/T0		46.7	63	290	IHC for BPIFA2, Fibronectin and semi-quantitative analysis
	IgAN P8	female	38	M0.18/E0/ S0/ C1/ T0		38.2	58	260
	IgAN P9	male	34	M0.12/ E0/ S0/ C1/ T0		37	48	40
	IgAN P10	male	20	M0.17/S1/E0/ C1/ T0		40.2	90	40
	IgAN P11	male	52	M0/ E0/ S1/ C2/ T0		37	116	230
	IgAN P12	female	48	M0.4/ E0/ S1/ C2/ T1		36.9	84	390
	IgAN P13	female	29	M0.17/ E0/ S1/ C2/ T1		39.3	105	510
	IgAN P14	male	27	M0.32/ E0/ S1/ C2/ T1		41.9	91	210
	IgAN P15	male	39	M0.67/ E0/ S/ C2/T1		42.1	135	430
	IgAN P16	male	23	M0.6/ E0/ S1/ C2/ T1		41.8	78	860
	IgAN P17	female	28	M0.36/ E0/ S1/ C1/ T1		41	57	530
	IgAN P18	male	28	M0.75 E0 S1 C2 T2		39.4	90	790
	IgAN P19	female	67	M0.25/E0/S1/C2/T2		36.5	193	1240
	IgAN P20	male	32	M0.33/E0/S1/C2/T2		31.8	197	2110
	IgAN P21	male	56	M1.2/E0/S1/C2/T2		31.1	188	3970
